# Supplementary material for: Virulome Landscape of Multidrug-Resistant Escherichia coli Across Human, Animal, and Environmental Reservoirs
Source: Antibiotics (Basel). 2026 May 19;15(5):512. doi: 10.3390/antibiotics15050512 (PMC13203363; doi:10.3390/antibiotics15050512)
Supplement: Supplementary file 1 [file antibiotics-15-00512-s001.zip]

Archive with 1 entries (1 files):
- antibiotics-4229777-supplementary.pdf
